# Supplementary material for: Design, Synthesis, and Biological Evaluation of Novel Phenoxy Acetic Acid Derivatives as Selective COX-2 Inhibitors Coupled with Comprehensive Bio-Pharmacological Inquiry, Histopathological Profiling, and Toxicological Scrutiny
Source: Molecules. 2024 Mar 15;29(6):1309. doi: 10.3390/molecules29061309 (PMC10974743; doi:10.3390/molecules29061309)
Supplement: Supplementary file 1 [file molecules-29-01309-s001.zip]

Archive with 1 entries (1 files):
- molecules-2907565-supplementary.pdf
